# Supplementary material for: Ginsenoside Re as a Probe for Evaluating the Catalytic Potential of Microcrystalline Cellulose for the Degradation of Active Pharmaceutical Ingredients
Source: Pharmaceuticals (Basel). 2025 Jun 11;18(6):869. doi: 10.3390/ph18060869 (PMC12195823; doi:10.3390/ph18060869)
Supplement: Supplementary file 1 [file pharmaceuticals-18-00869-s001.zip]

Archive with 1 entries (1 files):
- pharmaceuticals-3675586-supplementary.pdf
